# Supplementary material for: SARS-CoV-2 genomic characterization and clinical manifestation of the COVID-19 outbreak in Uruguay
Source: Emerg Microbes Infect. 2021 Jan 15;10(1):51–65. doi: 10.1080/22221751.2020.1863747 (PMC7832039; doi:10.1080/22221751.2020.1863747)
Supplement: Supplemental_Tables.xlsx [file TEMI_A_1863747_SM4615.xlsx]

## Sheet: Table S1
Table S1: Study samples, demographic, and clinical parameters of COVID-19 participants
Sample & virus information									Demographics		Clinical parameters
uy ID	GISAID ID	Accession ID	Sample collection month	Sample type	cp/ct	RT-PCR KIT	Lineage	Clade	Sex	Age range	Asymptomatic	Temperature	Cough
uy_8	hCoV-19/Uruguay/UY-NYUMC844/2020	EPI_ISL_457940	2020-03-01	NOS_C	22.52	GF	A.5	S	Male	60's	na	na	na
uy_9	hCoV-19/Uruguay/UY-NYUMC845/2020	EPI_ISL_457941	2020-03-01	NOS_C	23.22	GF	A.5	S	Female	50's	na	na	na
uy_14	hCoV-19/Uruguay/UY-NYUMC846/2020	EPI_ISL_457942	2020-03-01	NOS_C	29.3	GF	A.5	S	Female	20's	na	na	na
uy_24	hCoV-19/Uruguay/UY-NYUMC847/2020	EPI_ISL_457943	2020-03-01	NOS_C	25.18	GF	A.5	S	Male	40's	na	na	na
uy_35	hCoV-19/Uruguay/UY-NYUMC848/2020	EPI_ISL_457944	2020-03-01	NOS_C	34.63	GF	B.1.5	G	Male	90's	na	na	na
uy_40	hCoV-19/Uruguay/UY-NYUMC849/2020	EPI_ISL_457945	2020-03-01	NOS_C	30.18	GF	B.1	S	Female	na	na	na	na
uy_41	hCoV-19/Uruguay/UY-NYUMC850/2020	EPI_ISL_457946	2020-03-01	NOS_C	27.11	GF	A.2	S	Male	80's	na	na	na
uy_42	hCoV-19/Uruguay/UY-NYUMC851/2020	EPI_ISL_457947	2020-03-01	NOS_C	23.19	GF	A.5	S	Male	40's	na	na	na
uy_48	hCoV-19/Uruguay/UY-NYUMC852/2020	EPI_ISL_457948	2020-03-01	NOS_C	27.09	GF	A.5	S	Female	40's	na	na	na
uy_54	hCoV-19/Uruguay/UY-NYUMC853/2020	EPI_ISL_457949	2020-03-01	NOS_C	21.64	GF	B.1	G	Female	na	na	na	na
uy_59	hCoV-19/Uruguay/UY-NYUMC940/2020	EPI_ISL_480438	2020-03-01	TS	18.7	Altona	B.1	G	Male	80's	no	yes	no
uy_76	hCoV-19/Uruguay/UY-NYUMC854/2020	EPI_ISL_457950	2020-03-01	NOS_C	34.3	GF	A.5	S	Male	60's	no	no	yes
uy_89	hCoV-19/Uruguay/UY-NYUMC855/2020	EPI_ISL_457951	2020-03-01	NOS_C	32.12	GF	A.5	S	Male	50's	no	yes	yes
uy_90	hCoV-19/Uruguay/UY-NYUMC856/2020	EPI_ISL_457952	2020-03-01	NOS_C	40	GF	A.5	S	Female	60's	no	no	yes
uy_110	hCoV-19/Uruguay/UY-NYUMC857/2020	EPI_ISL_457953	2020-03-01	NOS_C	29.28	GF	B.1.1.33	GR	Male	60's	no	no	yes
uy_111	hCoV-19/Uruguay/UY-NYUMC858/2020	EPI_ISL_457954	2020-03-01	NOS_C	24.2	GF	B.1	G	Male	60's	no	yes	yes
uy_124	hCoV-19/Uruguay/UY-NYUMC859/2020	EPI_ISL_457955	2020-03-01	NOS_C	13.39	TIB	B.1	GR	Male	70's	no	no	yes
uy_131	hCoV-19/Uruguay/UY-NYUMC860/2020	EPI_ISL_457956	2020-03-01	NOS_C	20.04	TIB	A.5	S	Female	60's	yes	no	no
uy_134	hCoV-19/Uruguay/UY-NYUMC861/2020	EPI_ISL_457957	2020-03-01	NOS_C	18.91	TIB	B.1.1.1	GR	Male	60's	no	yes	yes
uy_141	hCoV-19/Uruguay/UY-NYUMC862/2020	EPI_ISL_457958	2020-03-01	NOS_C	33.79	GF	A.5	S	Male	70's	no	yes	yes
uy_152	hCoV-19/Uruguay/UY-NYUMC863/2020	EPI_ISL_457959	2020-03-01	NOS_C	27.25	GF	B.2	V	Female	80's	yes	no	no
uy_174	hCoV-19/Uruguay/UY-NYUMC930/2020	EPI_ISL_480428	2020-03-01	NOS_C	27.75	GF	B.1	S	Male	60's	yes	no	no
uy_211	hCoV-19/Uruguay/UY-NYUMC864/2020	EPI_ISL_457960	2020-03-01	NOS_C	34.1	GF	A.5	S	Female	50's	no	no	yes
uy_218	hCoV-19/Uruguay/UY-NYUMC865/2020	EPI_ISL_457961	2020-03-01	NOS_C	28.37	GF	B.2	V	Female	60's	yes	no	no
uy_239	hCoV-19/Uruguay/UY-NYUMC866/2020	EPI_ISL_457962	2020-03-01	NOS_C	29.11	Altona	B.1.1.1	GR	Male	30's	yes	no	no
uy_241	hCoV-19/Uruguay/UY-NYUMC867/2020	EPI_ISL_457963	2020-03-01	NOS_C	24.5	Altona	B.1.1.1	GR	Female	70's	yes	no	no
uy_282	hCoV-19/Uruguay/UY-NYUMC868/2020	EPI_ISL_457964	2020-04-01	NOS_C	18.8	Altona	B.1.3	GH	Male	30's	no	yes	yes
uy_328	hCoV-19/Uruguay/UY-NYUMC869/2020	EPI_ISL_457965	2020-04-01	NOS_C	23.88	Altona	A.5	S	Male	50's	no	yes	yes
uy_379	hCoV-19/Uruguay/UY-NYUMC870/2020	EPI_ISL_457966	2020-04-01	NOS_C	16.77	Altona	A.5	S	Female	80's	yes	no	no
uy_514	hCoV-19/Uruguay/UY-NYUMC871/2020	EPI_ISL_457967	2020-04-01	NOS_C	17.95	Altona	B.1	G	Male	40's	no	yes	no
uy_556	hCoV-19/Uruguay/UY-NYUMC931/2020	EPI_ISL_480429	2020-04-01	NOS_C	29.44	Altona	B.1	G	Male	30's	no	yes	no
uy_675	hCoV-19/Uruguay/UY-NYUMC872/2020	EPI_ISL_457968	2020-04-01	NOS_C	20.79	Altona	B.1	G	Male	30's	no	yes	yes
uy_853	hCoV-19/Uruguay/UY-NYUMC873/2020	EPI_ISL_457969	2020-04-01	NOS_C	26.98	Altona	B.1.1	GR	Female	20's	no	no	yes
uy_876	hCoV-19/Uruguay/UY-NYUMC874/2020	EPI_ISL_457970	2020-04-01	NOS_C	19.29	Altona	B.1.5	G	Male	10's	no	yes	no
uy_1095	hCoV-19/Uruguay/UY-NYUMC875/2020	EPI_ISL_457971	2020-04-01	NOS_C	23.81	GF	B.1	G	Female	60's	no	yes	yes
uy_1204	hCoV-19/Uruguay/UY-NYUMC876/2020	EPI_ISL_457972	2020-04-01	NOS_C	25.83	GF	B.1	G	Male	90's	no	yes	yes
uy_1255	hCoV-19/Uruguay/UY-NYUMC877/2020	EPI_ISL_457973	2020-04-01	NOS_C	31.28	GF	B.1.1	GR	Female	20's	no	no	no
uy_1404	hCoV-19/Uruguay/UY-NYUMC933/2020	EPI_ISL_480431	2020-04-01	NOS_C	44.96	GF	B.1	G	Female	60's	yes	no	no
uy_2531	hCoV-19/Uruguay/UY-NYUMC934/2020	EPI_ISL_480432	2020-05-01	NOS_C	26.18	TIB	B.1	G	Female	60's	yes	no	no
uy_3011	hCoV-19/Uruguay/UY-NYUMC935/2020	EPI_ISL_480433	2020-05-01	NOS_C	38.4	GF	B.1	G	Female	80's	yes	no	no
uy_3121	hCoV-19/Uruguay/UY-NYUMC936/2020	EPI_ISL_480434	2020-05-01	NOS_C	20.78	TIB	B.1	G	Female	50's	no	yes	yes
uy_3122	hCoV-19/Uruguay/UY-NYUMC937/2020	EPI_ISL_480435	2020-05-01	NOS_C	25.71	TIB	B.1	G	Male	50's	no	yes	yes
uy_3453	hCoV-19/Uruguay/UY-NYUMC938/2020	EPI_ISL_480436	2020-05-01	NOS_C	21.17	TIB	B.1	G	Male	10's	no	yes	no
uy_3455	hCoV-19/Uruguay/UY-NYUMC939/2020	EPI_ISL_480437	2020-05-01	NOS_C	23.2	TIB	B.1	G	Male	10's	no	no	no
GF: GeneFinder, na: not available, NOS_C: naso- and oropharyngeal swabs combination, TIB: TIB ROCHE, TS: tracheal secretions.
hCoV-19/Uruguay/UY-NYUMC932/2020|EPI_ISL_480430|2020-04-14 was removed from analyses because of > 35% undefined base pairs (N's)
in full genome sequence

## Sheet: Table S2
	Table S2: Origin and number of global study sequences used for Bayesian analyses
	Country/ City	Region	Sequences
	Algeria	Africa	3
	Argentina	South America	37
	Australia	Oceania	27
	Austria	Europe	11
	Bahrain	Asia	4
	Bahrein	Asia	8
	Bangladesh	Asia	16
	Beijing	Asia	3
	Belgium	Europe	20
	Benin	Africa	8
	Bosnia and Herzegovina	Europe	8
	Brazil	South America	357
	Brunei	Asia	4
	Bucuresti	Europe	1
	Bulgaria	Europe	12
	Cambodia	Asia	1
	Canada	North America	16
	Chile	South America	110
	Colombia	South America	141
	CostaRica	North America	8
	Croatia	Europe	7
	Cyprus	Europe	8
	Czech Republic	Europe	9
	Denmark	Europe	12
	DRC	Africa	11
	Ecuador	South America	46
	Egypt	Africa	13
	England	Europe	17
	Finland	Europe	8
	France	Europe	12
	Fujian	Asia	2
	Gambia	Africa	12
	Georgia	Asia	14
	Germany	Europe	17
	Ghana	Africa	4
	Greece	Europe	13
	Guam	Oceania	3
	Guangdong	Asia	1
	Guangzhou	Asia	3
	HongKong	Asia	22
	Hungary	Europe	8
	Iceland	Europe	5
	India	Asia	21
	Indonesia	Asia	8
	Iran	Asia	4
	Ireland	Europe	14
	Israel	Asia	8
	Italy	Europe	22
	Jamaica	North America	4
	Japan	Asia	20
	Jordan	Asia	8
	Kazakhstan	Asia	11
	Kenya	Africa	8
	Korea	Asia	9
	Kuwait	Asia	4
	Latvia	Europe	19
	Lebanon	Asia	6
	Liaoning	Asia	4
	Luxembourg	Europe	11
	Malaysia	Asia	20
	Mali	Africa	3
	Mexico	North America	14
	Morocco	Africa	13
	Nepal	Asia	1
	Netherlands	Europe	10
	New Zealand	Oceania	8
	Nigeria	Africa	12
	North Macedonia	Europe	4
	Norway	Europe	21
	Oman	Asia	17
	Pakistan	Asia	4
	Panama	North America	17
	Peru	South America	33
	Philippines	Asia	6
	Poland	Europe	13
	Portugal	Europe	12
	Romania	Europe	14
	Russia	Europe	16
	Saudi Arabia	Asia	11
	Scotland	Europe	4
	Senegal	Africa	16
	Serbia	Europe	5
	Sichuan	Asia	1
	Singapore	Asia	28
	Slovakia	Europe	2
	Slovenia	Europe	4
	South Africa	Africa	19
	South Korea	Asia	4
	Spain	Europe	20
	Sri Lanka	Asia	4
	Sweden	Europe	21
	Switzerland	Europe	24
	Taiwan	Asia	16
	Thailand	Asia	16
	Timor-Leste	Asia	5
	Tunisia	Africa	4
	Turkey	Europe	16
	Uganda	Africa	6
	United Arab Emirates	Asia	10
	Uruguay	Uruguay	74
	USA	North America	25
	Venezuela	South America	2
	Vietnam	Asia	13
	Wales	Europe	3
	Wuhan	Asia	7
